# Supplementary material for: Environmental Gradients Shape Fungal Diversity and Functional Traits in Arctic Biocrusts
Source: J Fungi (Basel). 2025 Nov 28;11(12):847. doi: 10.3390/jof11120847 (PMC12734112; doi:10.3390/jof11120847)
Supplement: Supplementary file 1 [file jof-11-00847-s001.zip]

Archive with 1 entries (1 files):
- jof-3908590-supplementary.pdf
